# Supplementary material for: Potential role of heteroplasmic mitochondrial DNA mutations in modulating the subtype-specific adaptation of oral squamous cell carcinoma to cisplatin therapy
Source: Discov Oncol. 2024 Oct 19;15:573. doi: 10.1007/s12672-024-01445-8 (PMC11490477; doi:10.1007/s12672-024-01445-8)
Supplement: Supplementary file 6 — Additional file 6: S1 Dataset: Raw data of cell viability percentage for cisplatin chemosensitivity study [file 12672_2024_1445_MOESM6_ESM.xlsx]

## Sheet: MTS ASSAY
S1 Dataset: Raw data of cell viability percentage for cisplatin chemosensitivity study.
Experimental Sample: SAS						Experimental Sample: Cisplatin-resistant SAS						Experimental Sample: H103						Experimental Sample: Cisplatin-resistant H103
Experiment 1						Experiment 1						Experiment 1						Experiment 1
	Cell Viability (%)						Cell Viability (%)						Cell Viability (%)						Cell Viability (%)
Cisplatin (µM)	Replicate 1	Replicate 2	Replicate 3	Mean		Cisplatin (µM)	Replicate 1	Replicate 2	Replicate 3	Mean		Cisplatin (µM)	Replicate 1	Replicate 2	Replicate 3	Mean		Cisplatin (µM)	Replicate 1	Replicate 2	Replicate 3	Mean
0	99.6425	100.768	99.5891	100		0	100.938	100.872	98.1908	100		0	101.812	103.753	94.4341	100		0	103.488	95.6788	100.833	100
5	38.8865	41.7641	38.8282	39.8263		5	78.644	76.4477	77.8459	77.6459		5	98.5571	98.1189	97.3259	98.0006		5	107.775	105.584	107.932	107.097
10	13.8222	15.4624	15.1324	14.8056		10	46.1064	41.1688	31.5358	39.6037		10	89.3342	89.987	83.7128	87.678		10	106.667	103.994	101.61	104.09
20	1.80198	1.40891	1.5739	1.59493		20	0.990827	0.737617	5.22936	2.31927		20	60.947	62.6952	55.8996	59.8472		20	81.5651	83.2872	66.1508	77.001
30	1.34582	0.981867	1.26818	1.19862		30	2.43303	-0.22018	0.704587	0.972479		30	21.8604	25.348	18.158	21.7888		30	36.936	45.7149	34.5336	39.0615
60	0.21999	0.355866	0.079261	0.218372		60	3.42936	0.814681	-1.85504	0.796334		60	0.610478	0.356355	0.251201	0.406011		60	4.76477	3.60268	1.75417	3.37388
100	-0.2119	-0.2119	-0.08088	-0.168227		100	2.4055	-0.39633	0.02202	0.677065		100	0.295016	0.150429	0.242438	0.229294		100	2.76573	4.39146	2.64531	3.2675
Experiment 2						Experiment 2						Experiment 2						Experiment 2
	Cell Viability (%)						Cell Viability (%)						Cell Viability (%)						Cell Viability (%)
Cisplatin (µM)	Replicate 1	Replicate 2	Replicate 3	Mean		Cisplatin (µM)	Replicate 1	Replicate 2	Replicate 3	Mean		Cisplatin (µM)	Replicate 1	Replicate 2	Replicate 3	Mean		Cisplatin (µM)	Replicate 1	Replicate 2	Replicate 3	Mean
0	101.481	100.329	98.1903	100		0	99.46	100.47	100.07	100		0	101.762	101.959	96.2789	100		0	101.46	98.19	100.346	99.9988
5	39.2711	43.6535	39.8371	40.9205		5	71.89	62.15	59.18	64.4067		5	97.4044	96.7738	92.4468	95.5417		5	111.01	112.26	106.36	109.877
10	15.2707	14.82	14.3241	14.8049		10	35.84	18.35	4.69	19.6267		10	85.4659	84.682	76.5536	82.2338		10	113.96	104.76	105.715	108.145
20	1.9583	2.54929	2.14862	2.21873		20	4.44	2.33	2.44	3.07		20	51.6518	54.297	42.4286	49.4591		20	99.3	98.09	98.3134	98.5678
30	2.52926	2.68452	2.06848	2.42742		30	2.03	-0.79	-0.27	0.323333		30	15.0523	8.71082	6.87581	10.213		30	70.39	65.84	62.0327	66.0876
60	0.756273	0.726223	0.35059	0.611029		60	-0.05	-1.49	-1.39	-0.976667		60	2.27296	0.297806	0.030656	0.86714		60	2.2	3.2	3.30275	2.90092
100	-0.18531	0.040067	-0.28548	-0.143574		100	-0.5	-0.43	-1.26	-0.73		100	-0.09197	0.070072	-0.1489	-0.0569327		100	0.49	1.12	1.36108	0.990359
Experiment 3						Experiment 3						Experiment 3						Experiment 3
	Cell Viability (%)						Cell Viability (%)						Cell Viability (%)						Cell Viability (%)
Cisplatin (µM)	Replicate 1	Replicate 2	Replicate 3	Mean		Cisplatin (µM)	Replicate 1	Replicate 2	Replicate 3	Mean		Cisplatin (µM)	Replicate 1	Replicate 2	Replicate 3	Mean		Cisplatin (µM)	Replicate 1	Replicate 2	Replicate 3	Mean
0	100.854	98.3608	100.785	100		0	98.572	100.271	101.157	100		0	101.447	100.552	98.001	100		0	117.551	102.378	80.0712	100
5	35.4251	34.5662	35.4791	35.1568		5	74.2882	75.856	75.0852	75.0765		5	93.698	92.6848	93.1565	93.1797		5	130.055	131.049	138.755	133.286
10	12.0745	12.3836	12.2266	12.2282		10	40.6338	41.7874	32.5217	38.3143		10	80.1613	79.8086	76.6213	78.8637		10	126.228	127.759	132.22	128.735
20	3.06401	2.85298	2.03831	2.65177		20	1.70422	-0.40377	-0.17829	0.374053		20	50.6556	54.3392	38.1773	47.7241		20	112.935	109.959	115.437	112.777
30	3.33393	3.0542	2.65177	3.0133		30	2.50127	-0.56632	-0.33035	0.534867		30	8.49525	10.9565	9.40179	9.61783		30	72.3994	75.3356	62.534	70.0897
60	0.943905	0.605277	0.242111	0.597098		60	1.70422	-1.6308	-1.64129	-0.522624		60	0.414303	0.434812	-0.03692	0.270732		60	4.50711	4.05583	3.10185	3.88826
100	-0.18976	-0.05235	-0.16522	-0.135777		100	1.45776	0.283162	-1.2585	0.160808		100	1.41519	0.283038	0.053326	0.583852		100	3.83304	3.08472	2.205	3.04092
