# Supplementary material for: Potential role of heteroplasmic mitochondrial DNA mutations in modulating the subtype-specific adaptation of oral squamous cell carcinoma to cisplatin therapy
Source: Discov Oncol. 2024 Oct 19;15:573. doi: 10.1007/s12672-024-01445-8 (PMC11490477; doi:10.1007/s12672-024-01445-8)
Supplement: Supplementary file 7 — Additional file 7: S2 Dataset: Raw data of the Cq values of three independent mtDNA gene-specific qPCR reactions and amplification efficiency of primers [file 12672_2024_1445_MOESM7_ESM.xlsx]

## Sheet: MtDNA qPCR
S2 Dataset: Raw data of the Cq values of three independent mtDNA gene-specific qPCR reactions
Experiment 1
Gene	Sample Name	Replicate 1	Replicate 2	Replicate 3	Average Cq
tRNALeu(UUR)	SAS	16.07	16.27	16.24	16.1933
	Cisplatin-resistant SAS	16.11	16.15	16.17	16.1433
	H103	16.24	16.34	16.22	16.2667
	Cisplatin-resistant H103	15.65	15.56	15.65	15.62
16S rRNA	SAS	16.32	16.35	16.65	16.44
	Cisplatin-resistant SAS	16.19	16.31	16.3	16.2667
	H103	16.75	16.57	16.59	16.6367
	Cisplatin-resistant H103	15.84	15.84	16.31	15.9967
B2M	SAS	25.46	25.28	25.12	25.2867
	Cisplatin-resistant SAS	25.02	25.09	24.98	25.03
	H103	23.27	23.4	23.55	23.4067
	Cisplatin-resistant H103	23.38	23.39	23.45	23.4067
Experiment 2
Gene	Sample Name	Replicate 1	Replicate 2	Replicate 3	Average Cq
tRNALeu(UUR)	SAS	15.91	16.15	16.15	16.07
	Cisplatin-resistant SAS	15.98	15.17	16	15.7167
	H103	17.27	17.27	17.3	17.28
	Cisplatin-resistant H103	16.32	16.22	16.3	16.28
16S rRNA	SAS	16.4	16.64	16.32	16.4533
	Cisplatin-resistant SAS	16.37	16.44	16.22	16.3433
	H103	17.42	17.41	17.24	17.3567
	Cisplatin-resistant H103	16.4	16.51	16.8	16.57
B2M	SAS	25.6	26.07	25.83	25.8333
	Cisplatin-resistant SAS	24.4	24.33	24.58	24.4367
	H103	24.65	24.63	24.57	24.6167
	Cisplatin-resistant H103	23.98	24.01	23.94	23.9767
Experiment 3
Gene	Sample Name	Replicate 1	Replicate 2	Replicate 3	Average Cq
tRNALeu(UUR)	SAS	16.09	16.15	16.13	16.1233
	Cisplatin-resistant SAS	16.96	16	16.08	16.3467
	H103	17.02	17.13	17.12	17.09
	Cisplatin-resistant H103	15.93	16.07	16.05	16.0167
16S rRNA	SAS	16.68	16.88	16.56	16.7067
	Cisplatin-resistant SAS	16.19	16.33	16.4	16.3067
	H103	17.4	17.48	17.36	17.4133
	Cisplatin-resistant H103	16.37	16.45	16.42	16.4133
β2M	SAS	25.87	26.07	26.36	26.1
	Cisplatin-resistant SAS	25.04	25.3	25.27	25.2033
	H103	23.93	24.13	24.08	24.0467
	Cisplatin-resistant H103	23.69	23.73	23.83	23.75

## Sheet: Amplification efficiency
S2 Dataset: Cq values of qPCR reactions for amplification efficiency of each primer pair.
Gene	Template (ng)	loq10Quantity	Replicate 1	Replicate 2	Average Cq
tRNALeu(UUR)	50	1.69897	16.15	16.3	16.225
	25	1.39794	17.02	16.74	16.88
	12.5	1.09691	17.75	17.67	17.71
	6.25	0.79588	18.58	18.63	18.605
	3.125	0.49485	20.11	19.8	19.955
	1.5625	0.19382	21.21	21.18	21.195
Gene	Template (ng)	loq10Quantity	Replicate 1	Replicate 2	Average Cq
16S rRNA	50	1.69897	16.81	17.04	16.925
	5	0.69897	19.37	19.35	19.36
	0.5	-0.30103	22.14	22.2	22.17
	0.05	-1.30103	25.45	25.29	25.37
	0.005	-2.30103	29.06	28.63	28.845
	0.0005	-3.30103	33.03	33.11	33.07
Gene	Template (ng)	loq10Quantity	Replicate 1	Replicate 2	Average Cq
β2M	50	1.69897	25.38	25.2	25.29
	25	1.39794	25.89	25.88	25.885
	12.5	1.09691	26.81	26.71	26.76
	6.25	0.79588	27.7	27.97	27.835
	3.125	0.49485	29.12	29.24	29.18
	1.5625	0.19382	30.26	30.07	30.165
