# Supplementary material for: Potential role of heteroplasmic mitochondrial DNA mutations in modulating the subtype-specific adaptation of oral squamous cell carcinoma to cisplatin therapy
Source: Discov Oncol. 2024 Oct 19;15:573. doi: 10.1007/s12672-024-01445-8 (PMC11490477; doi:10.1007/s12672-024-01445-8)
Supplement: Supplementary file 8 — Additional file 8: S3 Dataset: Raw data of the normalized oxygen consumption rate of three biological samples [file 12672_2024_1445_MOESM8_ESM.xlsx]

## Sheet: SAS
S3 Dataset: Raw data of the normalized oxygen consumption rate (OCR) of three biological samples
Sample: SAS
Group Name	Assay Wells	Non-Mitochondrial Oxygen Consumption (pmol/min/cell)	Basal Respiration (pmol/min/cell)	Maximal Respiration (pmol/min/cell)	Proton Leak (pmol/min/cell)	ATP Production (pmol/min/cell)	Spare Respiratory Capacity (pmol/min/cell)	Coupling Efficiency (%)
SAS (n1)	A02	16.0472	22.8097	32.9867	6.61276	16.1969	10.177	71.009
SAS (n1)	A03	14.3944	15.6211	23.1309	4.66895	10.9521	7.5098	70.1112
SAS (n1)	A04	16.6765	19.3123	26.74	5.4366	13.8757	7.42769	71.8491
SAS (n2)	A05	19.3174	23.7599	30.8736	6.56932	17.1905	7.11373	72.3512
SAS (n2)	A06	19.1906	21.9964	25.8513	5.73494	16.2615	3.85485	73.9279
SAS (n2)	A07	19.8811	23.5283	27.9103	7.27175	16.2565	4.38198	69.0936
SAS (n2)	A08	13.8589	19.4219	26.2046	6.54737	12.8746	6.7827	66.2888
SAS (n3)	A09	28.2984	8.84861	15.7541	-5.38769	14.2363	6.90551	160.887
SAS (n3)	A10	14.0275	20.023	23.6087	5.26997	14.7531	3.58568	73.6805
SAS (n3)	A11	15.5219	14.2935	20.6494	5.04043	9.25305	6.35595	64.7362
Note: Outliers were removed upon analyses. Analyses were done with ≥9 data values per parameter.

## Sheet: SAS-R
S3 Dataset: Raw data of the normalized oxygen consumption rate (OCR) of three biological samples
Sample: SAS-R
Group Name	Assay Wells	Non-Mitochondrial Oxygen Consumption (pmol/min/cell)	Basal Respiration (pmol/min/cell)	Maximal Respiration (pmol/min/cell)	Proton Leak (pmol/min/cell)	ATP Production (pmol/min/cell)	Spare Respiratory Capacity (pmol/min/cell)	Coupling Efficiency (%)
SAS-R (n1)	B01	47.2503	26.0634	37.4368	13.2509	12.8124	11.3734	49.1588
SAS-R (n1)	B02	60.9859	29.9695	37.8588	15.3921	14.5774	7.88934	48.6408
SAS-R (n1)	B03	38.6483	26.4892	30.2689	14.7819	11.7072	3.77969	44.1963
SAS-R (n1)	B04	47.2627	25.5646	28.5715	15.2917	10.2729	3.00688	40.1841
SAS-R (n2)	B05	29.8919	15.7055	19.4119	7.92148	7.78397	3.70647	49.5622
SAS-R (n2)	B06	33.6055	16.01	20.6288	9.53339	6.47662	4.61881	40.4536
SAS-R (n2)	B07	36.2949	20.966	26.466	11.1478	9.81823	5.49995	46.8293
SAS-R (n2)	B08	40.4964	25.2763	32.0048	12.9444	12.3318	6.72856	48.7882
SAS-R (n3)	B09	45.0091	21.6011	25.3248	11.567	10.0341	3.7237	46.4519
SAS-R (n3)	B10	33.6797	16.2928	22.5787	9.76517	6.52768	6.28583	40.0647
SAS-R (n3)	B11	32.7018	24.0677	20.1748	14.3406	9.72716	-3.89295	40.4158
SAS-R (n3)	B12	35.5505	25.3553	21.9816	11.781	13.5743	-3.37365	53.5364
Note: Outliers were removed upon analyses. Analyses were done with ≥9 data values per parameter.

## Sheet: H103
S3 Dataset: Raw data of the normalized oxygen consumption rate (OCR) of three biological samples
Sample: H103
Group Name	Assay Wells	Non-Mitochondrial Oxygen Consumption (pmol/min/cell)	Basal Respiration (pmol/min/cell)	Maximal Respiration (pmol/min/cell)	Proton Leak (pmol/min/cell)	ATP Production (pmol/min/cell)	Spare Respiratory Capacity (pmol/min/cell)	Coupling Efficiency (%)
H103 (n1)	C01	48.823	26.4846	40.5753	8.57076	17.9139	14.0906	67.6387
H103 (n1)	C02	55.0618	30.0905	44.2852	11.0464	19.0441	14.1947	63.2895
H103 (n1)	C03	50.769	24.9073	36.5051	9.37565	15.5317	11.5977	62.3579
H103 (n1)	C04	58.714	28.7149	43.0982	9.63864	19.0762	14.3834	66.4333
H103 (n2)	C05	47.5722	23.3641	31.1962	9.14392	14.2202	7.83214	60.8633
H103 (n2)	C06	57.6478	31.8664	43.3943	10.9155	20.9509	11.5279	65.746
H103 (n2)	C07	67.453	30.4967	44.6763	11.9988	18.4979	14.1796	60.6554
H103 (n2)	C08	62.4632	33.0404	49.2907	11.2521	21.7883	16.2502	65.9444
H103 (n3)	C09	49.003	29.7419	42.179	10.3503	19.3916	12.4371	65.1995
H103 (n3)	C10	51.6366	32.5811	39.4996	13.9511	18.6301	6.91842	57.1806
H103 (n3)	C11	41.528	23.9104	34.0358	9.53764	14.3727	10.1255	60.1108
H103 (n3)	C12	46.7495	23.8099	35.9496	6.97727	16.8327	12.1397	70.696
Note: Outliers were removed upon analyses. Analyses were done with ≥9 data values per parameter.

## Sheet: H103-R
S3 Dataset: Raw data of the normalized oxygen consumption rate (OCR) of three biological samples
Sample: H103-R
Group Name	Assay Wells	Non-Mitochondrial Oxygen Consumption (pmol/min/cell)	Basal Respiration (pmol/min/cell)	Maximal Respiration (pmol/min/cell)	Proton Leak (pmol/min/cell)	ATP Production (pmol/min/cell)	Spare Respiratory Capacity (pmol/min/cell)	Coupling Efficiency (%)
H103-R (n1)	D01	39.5295	20.3045	33.9142	6.98592	13.3186	13.6097	65.5942
H103-R (n1)	D02	38.8898	22.3348	35.2552	8.80573	13.5291	12.9203	60.574
H103-R (n1)	D03	37.0608	18.5011	28.5513	6.6976	11.8035	10.0501	63.799
H103-R (n1)	D04	35.0732	16.9686	25.8352	4.85406	12.1146	8.86658	71.3939
H103-R (n2)	D05	39.4109	20.3672	31.745	6.64215	13.725	11.3779	67.3879
H103-R (n2)	D06	49.9322	27.2678	44.6173	8.9906	18.2772	17.3495	67.0285
H103-R (n2)	D07	39.499	21.6041	37.1399	7.46407	14.1401	15.5358	65.4507
H103-R (n2)	D08	45.471	26.3271	42.402	10.0347	16.2924	16.0749	61.8846
H103-R (n3)	D09	34.6982	19.4653	31.9729	1.05774	18.4076	12.5075	94.566
H103-R (n3)	D10	40.0747	22.8728	32.4133	7.36943	15.5034	9.54047	67.7808
H103-R (n3)	D11	49.3816	18.6527	33.2795	4.17982	14.4729	14.6268	77.5914
H103-R (n3)	D12	28.326	20.0295	28.9548	6.12585	13.9037	8.92529	69.416
Note: Outliers were removed upon analyses. Analyses were done with ≥9 data values per parameter.
