# Supplementary material for: Potential role of heteroplasmic mitochondrial DNA mutations in modulating the subtype-specific adaptation of oral squamous cell carcinoma to cisplatin therapy
Source: Discov Oncol. 2024 Oct 19;15:573. doi: 10.1007/s12672-024-01445-8 (PMC11490477; doi:10.1007/s12672-024-01445-8)
Supplement: Supplementary file 9 — Additional file 9: S4 Dataset: Raw data of the corrected total cell fluorescence of three independent measurement of mitochondrial membrane potential [file 12672_2024_1445_MOESM9_ESM.xlsx]

## Sheet: SAS
S4 Dataset: Raw data of the corrected total cell fluorescence of three independent measurement of mitochondrial membrane potential (∆Ψm)
Sample: SAS
Experiment 1
Area of selected cell	Mean fluorescence	Minimum fluorescence	Maximum fluorescence	Integrated density	Mean fluorescence of background	Corrected total cell fluorescence
11023	953.581	196	2662	10511323	205.922	8.24144e+06
11710	891.002	298	2744	10433634	205.922	8.02228e+06
7404	1191.84	264	3741	8824416	205.922	7.29977e+06
19615	1085.04	223	3033	21283145	205.922	1.7244e+07
8663	898.98	223	1908	7787865	205.922	6.00396e+06
9829	1091.31	302	2642	10726456	205.922	8.70245e+06
9564	1126.2	173	3405	10770957	248.792	8.39151e+06
6471	849.892	265	2167	5499649	248.792	3.88971e+06
8255	881.938	300	2378	7280398	248.792	5.22662e+06
9803	1054.61	298	2504	10338338	248.792	7.89943e+06
7244	755.847	293	2017	5475359	248.792	3.67311e+06
13740	920.249	131	3235	12644217	248.792	9.22581e+06
11624	1086.67	277	2656	12631418	248.792	9.73946e+06
7124	1087.36	169	4095	7746352	153.164	6.65521e+06
7786	1209.05	192	4095	9413655	153.164	8.22112e+06
9958	896.582	167	3836	8928160	153.164	7.40296e+06
13071	897.477	133	3848	11730919	153.164	9.72892e+06
7287	969.829	169	3840	7067145	153.164	5.95104e+06
10702	1380.13	242	4095	14770138	153.164	1.3131e+07
12595	842.024	134	3148	10605286	153.164	8.67619e+06
33106	661.52	102	2323	21900270	123.866	1.77996e+07
7941	818.95	114	2661	6503281	123.866	5.51966e+06
7781	663.812	147	2214	5165119	123.866	4.20132e+06
12068	604.796	120	1925	7298678	123.866	5.80387e+06
12520	823.669	150	1951	10312339	123.866	8.76154e+06
8948	812.98	204	2354	7274545	167.632	5.77458e+06
11054	600.973	205	1132	6643155	167.632	4.79016e+06
4491	1047.62	308	2440	4704843	167.632	3.95201e+06
10305	894.941	331	2057	9222365	167.632	7.49492e+06
10013	824.08	212	2520	8251511	167.632	6.57302e+06
Experiment 2
Area of selected cell	Mean fluorescence	Minimum fluorescence	Maximum fluorescence	Integrated density	Mean fluorescence of background	Corrected total cell fluorescence
15740	474.002	199	1263	7460794	151.927	5.06947e+06
13102	582.45	261	1458	7631262	151.927	5.64072e+06
10108	712.618	261	1748	7203144	151.927	5.66747e+06
13111	587.06	201	1625	7696943	151.927	5.70503e+06
14761	461.591	132	1177	6813547	151.927	4.57096e+06
14723	606.459	88	1653	8928899	151.927	6.69208e+06
18540	478.27	135	1448	8867118	151.927	6.0504e+06
14320	611.026	92	1653	8749895	112.508	7.13878e+06
11217	521.516	188	1177	5849850	112.508	4.58784e+06
12258	287.92	132	635	3529323	112.508	2.1502e+06
13228	885.465	247	2528	11712928	143.215	9.81848e+06
5744	832.554	282	2120	4782192	143.215	3.95956e+06
8424	675.476	202	2033	5690208	143.215	4.48376e+06
6135	484.701	185	1193	2973639	143.215	2.09501e+06
7254	738.978	257	2136	5360549	143.215	4.32166e+06
11653	588.953	167	1833	6863068	103.448	5.65759e+06
10985	447.619	158	1209	4917092	103.448	3.78072e+06
12497	542.428	234	1938	6778725	103.448	5.48594e+06
13196	567.208	178	1452	7484873	103.448	6.11978e+06
10464	677.625	167	2162	7090663	103.448	6.00819e+06
8264	862.622	266	2211	7128712	103.448	6.27382e+06
7484	963.174	216	3260	7208395	103.448	6.43419e+06
12018	481.395	141	1303	5785404	103.593	4.54043e+06
11009	587.469	151	1880	6467441	103.593	5.32699e+06
20382	579.559	145	1818	11812576	103.593	9.70115e+06
10251	509.893	115	1661	5226917	103.593	4.16499e+06
6113	638.087	239	1688	3900626	163.904	2.89868e+06
9174	567.498	156	1505	5206224	163.904	3.70257e+06
9398	553.495	198	1401	5201745	163.904	3.66138e+06
7620	687.55	207	1827	5239132	163.904	3.99019e+06
Experiment 3
Area of selected cell	Mean fluorescence	Minimum fluorescence	Maximum fluorescence	Integrated density	Mean fluorescence of background	Corrected total cell fluorescence
12808	430.592	164	1033	5515027	115.49	4.03583e+06
11883	420.059	187	954	4991560	115.49	3.61919e+06
10051	439.447	126	1161	4416885	115.49	3.2561e+06
7740	894.22	240	2704	6921266	91.5557	6.21263e+06
9482	560.693	184	1365	5316494	91.5557	4.44836e+06
8353	423.047	208	908	3533710	91.5557	2.76895e+06
8361	629.992	154	2225	5267362	91.5557	4.50187e+06
10869	521.95	107	1763	5673074	91.5557	4.67796e+06
6799	743.653	259	2365	5056097	83.7843	4.48645e+06
11393	669.052	93	2173	7622511	83.7843	6.66796e+06
8917	587.814	180	1952	5241533	83.7843	4.49443e+06
27604	467.007	81	1638	12891256	85.838	1.05218e+07
14101	602.805	150	1958	8500148	85.838	7.28975e+06
12472	639.448	95	1875	7975196	85.838	6.90462e+06
11564	614.743	124	1848	7108884	85.838	6.11625e+06
8985	605.037	106	1987	5436260	85.838	4.66501e+06
12225	565.916	102	2115	6918325	57.1303	6.21991e+06
7815	706.335	120	2231	5520006	57.1303	5.07353e+06
8358	459.785	104	1772	3842884	57.1303	3.36539e+06
7626	954.241	79	3957	7277040	57.1303	6.84136e+06
10485	547.415	58	2340	5739648	57.1303	5.14064e+06
12264	802.168	158	2305	9837791	67.797	9.00633e+06
14168	598.403	100	2371	8478168	67.797	7.51762e+06
12400	695.327	115	2659	8622049	67.797	7.78137e+06
12996	718.615	121	2600	9339119	67.797	8.45803e+06
19247	387.887	65	1692	7465662	67.797	6.16077e+06
10707	301.2	84	847	3224945	71.6017	2.45831e+06
8345	646.816	89	2158	5397683	71.6017	4.80017e+06
9519	415.923	101	1185	3959171	71.6017	3.27759e+06
11898	426.259	76	1593	5071628	71.6017	4.21971e+06

## Sheet: SAS-R
S4 Dataset: Raw data of the corrected total cell fluorescence of three independent measurement of mitochondrial membrane potential (∆Ψm)
Sample: SAS-R
Experiment 1
Area of selected cell	Mean fluorescence	Minimum fluorescence	Maximum fluorescence	Integrated density	Mean fluorescence of background	Corrected total cell fluorescence
10522	546.789	115	1421	5753315	129.323	4.39258e+06
5681	757.293	319	1488	4302180	129.323	3.5675e+06
8551	687.518	254	1781	5878965	107.784	4.9573e+06
5949	564.988	192	1523	3361112	107.784	2.7199e+06
9083	752.413	144	2740	6834165	107.784	5.85516e+06
9057	713.376	172	2321	6461048	107.784	5.48485e+06
4026	1424.29	258	3428	5734197	112.206	5.28246e+06
3356	1546.67	375	3178	5190637	112.206	4.81407e+06
4788	1316.55	226	3840	6303662	112.206	5.76642e+06
5149	1134.5	387	3337	5841546	112.206	5.2638e+06
9323	840.055	179	2076	7831836	112.206	6.78574e+06
7906	1048.05	181	2961	8285858	185.583	6.81864e+06
5069	1648.11	529	4095	8354243	185.583	7.41352e+06
5614	1100.03	205	3099	6175544	185.583	5.13368e+06
4170	1687.84	459	4095	7038276	185.583	6.26439e+06
5070	1538.31	312	4095	7799241	185.583	6.85834e+06
5494	1544.08	449	3431	8483171	185.583	7.46358e+06
5500	569.057	171	1489	3129816	75.827	2.71277e+06
6489	461.26	137	1339	2993118	75.827	2.50108e+06
7693	624.616	125	2257	4805171	68.4353	4.2787e+06
8149	506.21	98	2038	4125103	68.4353	3.56742e+06
6932	634.276	174	1790	4396800	82.4693	3.82512e+06
7109	826.689	116	2046	5876933	82.4693	5.29066e+06
12754	633.064	103	1444	8074102	82.4693	7.02229e+06
8624	698.11	145	2437	6020503	82.4693	5.30929e+06
8134	774.961	149	2432	6303534	82.4693	5.63273e+06
5848	682.657	210	1667	3992181	94.808	3.43774e+06
8232	656.981	131	2298	5408271	94.808	4.62781e+06
5368	766.984	310	1567	4117172	94.808	3.60824e+06
Experiment 2
Area of selected cell	Mean fluorescence	Minimum fluorescence	Maximum fluorescence	Integrated density	Mean fluorescence of background	Corrected total cell fluorescence
7371	752.488	220	2329	5546590	95.454	4.843e+06
9264	594.137	211	1371	5504087	95.454	4.6198e+06
11477	854.157	128	2842	9803163	95.454	8.70764e+06
7752	768.652	144	2383	5958592	95.454	5.21863e+06
9368	816.546	333	1979	7649400	133.981	6.39427e+06
7153	690.496	225	1773	4939119	133.981	3.98076e+06
7801	610.338	187	1576	4761248	133.981	3.71606e+06
10684	788.304	235	1767	8422242	151.895	6.7994e+06
5790	625.634	236	1239	3622419	151.895	2.74295e+06
7607	820.18	226	2072	6239106	151.895	5.08364e+06
13397	923.79	171	2812	12376018	109.271	1.09121e+07
6171	900.67	267	2244	5558033	109.271	4.88372e+06
6504	657.988	253	1744	4279557	109.271	3.56886e+06
6397	673.934	303	1681	4311154	109.271	3.61215e+06
8572	738.409	324	1581	6329638	164.908	4.91605e+06
9183	431.178	247	822	3959505	164.908	2.44516e+06
8085	969.123	371	2466	7835356	164.908	6.50208e+06
10333	490.945	214	1186	5072933	164.908	3.36894e+06
4247	1426.17	446	3435	6056958	120.851	5.54371e+06
7473	1072.9	363	2321	8017810	120.851	7.11469e+06
8684	957.891	261	2690	8318329	120.851	7.26886e+06
4617	607.472	171	1489	2804700	86.3787	2.40589e+06
5641	494.214	173	1339	2787860	86.3787	2.3006e+06
7614	311.456	148	808	2371427	86.3787	1.71374e+06
5120	600.103	231	1361	3072526	86.3787	2.63027e+06
5745	542.206	154	1401	3114976	86.3787	2.61873e+06
6309	567.185	163	2038	3578370	74.9477	3.10553e+06
6979	636.571	83	2257	4442632	74.9477	3.91957e+06
5337	712.485	257	1667	3802535	110.576	3.21239e+06
7204	694.788	146	2298	5005253	110.576	4.20866e+06
Experiment 3
Area of selected cell	Mean fluorescence	Minimum fluorescence	Maximum fluorescence	Integrated density	Mean fluorescence of background	Corrected total cell fluorescence
6698	896.781	331	2352	6006641	140.447	5.06593e+06
7315	712.324	247	1561	5210648	140.447	4.18328e+06
16563	969.569	302	2165	16058971	140.447	1.37328e+07
7449	1503.41	351	2722	11198882	140.447	1.01527e+07
9399	1072.6	328	2351	10081390	140.447	8.76133e+06
5059	1042.58	382	2152	5274392	92.417	4.80685e+06
4876	985.764	302	2288	4806584	92.417	4.35596e+06
11151	771.36	219	1591	8601434	92.417	7.57089e+06
4581	1338.13	427	3457	6129997	107.383	5.63807e+06
5745	1249.13	341	2424	7176280	107.383	6.55936e+06
4851	1220.99	350	3028	5923011	107.383	5.40209e+06
4647	1225.89	346	3057	5696698	107.383	5.19769e+06
7202	575.57	302	1312	4145257	105.137	3.38806e+06
6493	1178.83	250	3597	7654118	105.137	6.97146e+06
8318	688.02	104	1935	5722950	105.137	4.84842e+06
5064	788.828	233	1963	3994627	105.137	3.46221e+06
8380	216.085	69	670	1810795	54.2093	1.35652e+06
11781	325.991	79	929	3840495	54.2093	3.20185e+06
11503	422.883	111	1180	4864427	54.2093	4.24086e+06
8579	232.371	97	575	1993507	54.2093	1.52845e+06
6461	865.027	301	1959	5588938	77.8143	5.08618e+06
4328	992.949	265	3075	4297482	77.8143	3.9607e+06
12549	926.337	253	2088	11624607	77.8143	1.06481e+07
3198	834.599	315	1431	2669047	77.8143	2.4202e+06
6289	830.353	259	1883	5222088	88.112	4.66795e+06
5541	814.565	343	1813	4513506	88.112	4.02528e+06
11208	632.911	198	1889	7093669	89.9543	6.08546e+06
12556	515.621	130	1319	6474143	89.9543	5.34468e+06
4710	497.167	162	1301	2341657	89.9543	1.91797e+06
4338	894.721	306	2431	3881300	105.028	3.42569e+06

## Sheet: H103
S4 Dataset: Raw data of the corrected total cell fluorescence of three independent measurement of mitochondrial membrane potential (∆Ψm)
Sample: H103
Experiment 1
Area of selected cell	Mean fluorescence	Minimum fluorescence	Maximum fluorescence	Integrated density	Mean fluorescence of background	Corrected total cell fluorescence
10460	658.38	147	1862	6886660	90.206	5.94311e+06
12290	488.205	116	1297	6000037	90.206	4.89141e+06
19117	436.1	108	1099	8336915	90.206	6.61245e+06
14464	514.83	155	1016	7446494	90.206	6.14175e+06
13029	495.757	110	1441	6459219	90.206	5.28393e+06
13452	597.968	137	1722	8043871	90.206	6.83042e+06
17868	512.878	116	1497	9164108	90.206	7.55231e+06
15208	624.804	114	1673	9502022	116.807	7.72563e+06
11588	739.195	162	1946	8565795	116.807	7.21224e+06
5316	745.717	272	1827	3964233	116.807	3.34329e+06
11686	466.778	155	1070	5454771	116.807	4.08977e+06
9290	691.324	134	1623	6422400	116.807	5.33727e+06
9680	649.16	153	1658	6283872	116.807	5.15318e+06
11684	435.523	167	962	5088650	110.776	3.79435e+06
14329	846.952	196	2271	12135971	110.776	1.05487e+07
17028	538.833	99	1649	9175243	110.776	7.28895e+06
18809	457.324	104	1225	8601807	110.776	6.51823e+06
19213	633.598	256	1255	12173323	184.385	8.63073e+06
13846	580.644	210	1149	8039602	184.385	5.48661e+06
12915	454.368	183	956	5868163	184.385	3.48683e+06
12788	579.755	279	1133	7413902	184.385	5.05599e+06
11979	700.316	289	1881	8389083	184.385	6.18034e+06
10491	599.365	235	1105	6287939	184.385	4.35356e+06
10095	641.723	369	1453	6478191	184.385	4.61682e+06
20666	624.151	214	1443	12898702	184.385	9.0882e+06
5745	964.654	442	1837	5541939	218.325	4.28766e+06
6619	1015.41	463	2333	6720976	218.325	5.27588e+06
6866	1000.81	439	1768	6871534	218.325	5.37251e+06
5243	927.952	390	1703	4865252	218.325	3.72057e+06
5461	1096.54	522	2185	5988182	218.325	4.79591e+06
Experiment 2
Area of selected cell	Mean fluorescence	Minimum fluorescence	Maximum fluorescence	Integrated density	Mean fluorescence of background	Corrected total cell fluorescence
17359	793.36	278	1396	13771933	153.184	1.11128e+07
24702	733.403	130	2360	18116514	153.184	1.43326e+07
15295	841.738	231	3916	12874390	153.184	1.05314e+07
18054	852.201	302	4095	15385640	153.184	1.26201e+07
11695	939.666	198	2061	10989394	153.184	9.1979e+06
10718	1074.91	316	2919	11520841	153.184	9.87901e+06
11813	796.191	336	1635	9405402	139.584	7.7565e+06
11586	729.291	286	1655	8449561	139.584	6.83234e+06
15950	843.041	183	1692	13446497	139.584	1.12201e+07
10218	878.758	389	1556	8979146	139.584	7.55288e+06
19479	721.209	260	1558	14048439	136.249	1.13944e+07
19418	752.298	275	1580	14608115	136.249	1.19624e+07
17223	563.023	211	1374	9696939	136.249	7.35032e+06
9241	894.212	359	2000	8263414	141.978	6.95139e+06
7974	1138.08	497	2296	9075068	141.978	7.94293e+06
18986	1004.15	334	2094	19064795	141.978	1.63692e+07
8017	1095.74	451	2164	8784550	141.978	7.64631e+06
15824	1393.27	375	3234	22047072	141.978	1.98004e+07
17628	822.665	207	2437	14501942	88.94	1.29341e+07
16623	565.673	241	1157	9403178	88.94	7.92473e+06
17034	857.377	246	2207	14604555	88.94	1.30896e+07
17934	840.366	174	2718	15071132	88.94	1.34761e+07
24125	899.763	157	2089	21706794	143.877	1.82358e+07
19683	583.368	236	1197	11482441	143.877	8.65052e+06
14146	941.16	190	2199	13313656	143.877	1.12784e+07
15656	703.974	236	1862	11021419	143.877	8.76889e+06
18290	1048.4	199	2537	19175190	143.877	1.65437e+07
13195	880.079	266	1850	11612643	153.213	9.591e+06
18014	809.077	241	1737	14574711	153.213	1.18147e+07
24072	609.926	217	1284	14682127	153.213	1.0994e+07
Experiment 3
Area of selected cell	Mean fluorescence	Minimum fluorescence	Maximum fluorescence	Integrated density	Mean fluorescence of background	Corrected total cell fluorescence
10980	757.776	222	1506	8320380	82.827	7.41094e+06
8644	988.414	278	2164	8543847	82.827	7.82789e+06
11250	881.541	215	2207	9917341	82.827	8.98554e+06
11484	899.906	282	2007	10334516	82.827	9.38333e+06
12589	727.646	117	2035	9160334	82.827	8.11762e+06
12514	668.757	165	2047	8368822	82.827	7.33232e+06
15205	626.793	151	1531	9530380	82.827	8.271e+06
14975	669.763	129	1707	10029708	82.827	8.78937e+06
9703	1082.85	437	2393	10506879	191.285	8.65084e+06
10463	1063.45	518	2361	11126900	191.285	9.12549e+06
7435	1139.09	469	2471	8469156	191.285	7.04695e+06
7217	1065.08	465	2252	7686699	191.285	6.3062e+06
11993	1027.33	423	2025	12320777	191.285	1.00267e+07
10711	1035.44	446	1896	11090635	191.285	9.04178e+06
12404	659.3	246	1608	8177963	95.7823	6.98988e+06
18154	645.123	122	1676	11711570	95.7823	9.97274e+06
13673	486.845	219	980	6656629	95.7823	5.347e+06
21992	995.37	242	2164	21890179	95.7823	1.97837e+07
15249	629.57	193	1634	9600318	116.258	7.82749e+06
18466	532.697	172	1210	9836786	116.258	7.68996e+06
11039	453.138	231	868	5002186	116.258	3.71881e+06
10643	481.22	224	937	5121624	116.258	3.88429e+06
9008	548.898	269	976	4944470	116.258	3.89721e+06
21083	683.742	230	1440	14415329	116.258	1.19643e+07
16867	772.216	227	1756	13024969	116.258	1.1064e+07
14167	649.181	219	1434	9196946	126.795	7.40065e+06
17620	571.684	190	1230	10073064	126.795	7.83894e+06
19422	477.907	184	1132	9281905	126.795	6.8193e+06
14478	570.839	242	1166	8264600	126.795	6.42887e+06
13174	641.331	271	1281	8448892	126.795	6.7785e+06

## Sheet: H103-R
S4 Dataset: Raw data of the corrected total cell fluorescence of three independent measurement of mitochondrial membrane potential (∆Ψm)
Sample: H103-R
Experiment 1
Area of selected cell	Mean fluorescence	Minimum fluorescence	Maximum fluorescence	Integrated density	Mean fluorescence of background	Corrected total cell fluorescence
10913	831.619	289	2024	9075457	108.199	7.89468e+06
10248	746.532	295	1813	7650459	108.199	6.54163e+06
9638	769.481	289	1757	7416257	108.199	6.37343e+06
11883	839.341	254	1666	9973892	108.199	8.68816e+06
7794	871.335	296	1635	6791183	108.199	5.94788e+06
14015	844.493	218	1958	11835569	97.744	1.04657e+07
11301	839.666	213	3956	9489062	97.744	8.38446e+06
8373	437.194	124	1002	3660629	97.744	2.84222e+06
6750	562.02	277	1014	3793636	185.854	2.53912e+06
7279	609.546	302	1221	4436882	185.854	3.08405e+06
11178	865.557	321	1554	9675199	185.854	7.59772e+06
9434	663.322	242	1640	6257783	163.038	4.71969e+06
8702	575.224	271	1227	5005603	163.038	3.58685e+06
7762	610.35	255	1327	4737535	163.038	3.47204e+06
7168	575.251	271	1068	4123398	163.038	2.95474e+06
8162	460.065	186	1543	3755049	163.038	2.42434e+06
11307	626.212	256	1506	7080579	163.038	5.23711e+06
13834	583.667	273	1239	8074451	163.038	5.81899e+06
10301	654.075	196	1699	6737629	89.4607	5.81609e+06
6444	727.655	310	1888	4689012	89.4607	4.11253e+06
7296	720.727	175	1779	5258426	89.4607	4.60572e+06
7147	746.028	205	2218	5331864	89.4607	4.69249e+06
13862	687.466	192	1400	9529658	89.4607	8.28955e+06
6651	454.719	230	853	3024335	89.4607	2.42933e+06
11788	632.857	139	1466	7460119	146.793	5.72973e+06
10899	891.275	240	1905	9714009	146.793	8.11412e+06
18684	561.822	123	1202	10497083	146.793	7.75441e+06
15366	694.694	208	1383	10674664	146.793	8.41905e+06
11910	437.905	128	1150	5215447	111.907	3.88264e+06
9757	462.431	115	1508	4511941	111.907	3.42007e+06
Experiment 2
Area of selected cell	Mean fluorescence	Minimum fluorescence	Maximum fluorescence	Integrated density	Mean fluorescence of background	Corrected total cell fluorescence
33992	471.113	103	1470	16014081	90.4163	1.29406e+07
15756	437.648	197	836	6895577	90.4163	5.47098e+06
9688	407.268	153	852	3945616	90.4163	3.06966e+06
10821	369.751	135	885	4001076	90.4163	3.02268e+06
22451	439.696	82	1122	9871616	90.4163	7.84168e+06
20526	353.454	80	831	7255000	64.7357	5.92624e+06
13074	494.051	187	1069	6459226	64.7357	5.61287e+06
21040	459.701	101	1131	9672108	64.7357	8.31007e+06
28201	413.303	127	817	11655559	64.7357	9.82995e+06
20268	517.75	93	1288	10493767	64.7357	9.1817e+06
13451	485.316	183	1107	6527980	64.7357	5.65722e+06
17792	652.194	127	2268	11603839	64.7357	1.04521e+07
12529	788.843	299	1896	9883408	164.492	7.82249e+06
9942	821.803	334	1886	8170365	164.492	6.53499e+06
12243	745.47	341	2086	9126784	164.492	7.11291e+06
8775	984.458	347	2526	8638621	164.492	7.1952e+06
11679	912.1	306	2097	10652411	164.492	8.73131e+06
9804	831.457	321	2062	8151606	164.492	6.53893e+06
19028	992.852	126	3617	18891988	65.205	1.76513e+07
9268	1367.91	152	4095	12677768	65.205	1.20734e+07
8638	1443.59	376	4095	12469752	65.205	1.19065e+07
15663	1063.09	152	4095	16651171	65.205	1.56299e+07
10993	1250.72	298	4095	13749219	65.205	1.30324e+07
11287	1080.6	194	4095	12196680	65.205	1.14607e+07
12759	611.514	234	1302	7802311	126.936	6.18274e+06
16460	497.331	163	1208	8186075	126.936	6.09671e+06
10367	530.51	232	1032	5499801	126.936	4.18386e+06
8972	696.707	347	1420	6250854	126.936	5.11199e+06
13545	683.273	223	1691	9254933	126.936	7.53559e+06
26590	822.139	212	1749	21860684	143.05	1.8057e+07
Experiment 3
Area of selected cell	Mean fluorescence	Minimum fluorescence	Maximum fluorescence	Integrated density	Mean fluorescence of background	Corrected total cell fluorescence
26895	883.539	141	2710	23762783	74.1403	2.17688e+07
35347	778.291	114	2389	27510247	74.1403	2.48896e+07
12088	1220.84	296	3169	14757489	74.1403	1.38613e+07
19929	955.04	308	1769	19032999	74.1403	1.75555e+07
15463	1045.93	433	2661	16173276	74.1403	1.50268e+07
12094	1047.58	311	2539	12669442	74.1403	1.17728e+07
14047	965.734	216	2587	13565670	74.1403	1.25242e+07
13022	1212.46	151	3609	15788634	75.6527	1.48035e+07
12789	1023.49	236	2546	13089362	75.6527	1.21218e+07
14339	849.023	220	1825	12174143	75.6527	1.10894e+07
20801	829.554	259	2149	17255555	75.6527	1.56819e+07
9731	743.687	79	1845	7236821	51.558	6.73511e+06
13447	706.457	127	2001	9499726	51.558	8.80643e+06
9482	810.805	203	2133	7688050	51.558	7.19918e+06
13177	765.075	81	3802	10081394	51.558	9.40201e+06
12661	1304.66	180	3247	16518302	51.558	1.58655e+07
14444	1126.69	301	2493	16273989	124.163	1.44806e+07
25332	841.172	258	1749	21308558	124.163	1.81633e+07
11566	710.228	257	1641	8214502	124.163	6.77843e+06
18754	646.407	194	1491	12122713	124.163	9.79416e+06
9587	711.374	175	1893	6819941	100.557	5.8559e+06
10151	763.901	249	1784	7754355	100.557	6.7336e+06
9108	734.436	133	1842	6689245	100.557	5.77337e+06
13732	584.025	121	1686	8019830	113.976	6.45471e+06
15797	452.359	132	1043	7145920	113.976	5.34544e+06
12596	492.216	120	1131	6199957	113.976	4.76431e+06
15818	507.933	158	1305	8034481	113.976	6.2316e+06
24245	538.103	147	1463	13046316	113.976	1.0283e+07
17448	414.008	98	1011	7223606	60.136	6.17435e+06
10733	643.998	152	1650	6912026	60.136	6.26659e+06
