# Supplementary material for: Potential role of heteroplasmic mitochondrial DNA mutations in modulating the subtype-specific adaptation of oral squamous cell carcinoma to cisplatin therapy
Source: Discov Oncol. 2024 Oct 19;15:573. doi: 10.1007/s12672-024-01445-8 (PMC11490477; doi:10.1007/s12672-024-01445-8)
Supplement: Supplementary file 10 — Additional file 10: S5 Dataset: Raw data of intracellular oxygen reactive species measurement [file 12672_2024_1445_MOESM10_ESM.xlsx]

## Sheet: ROS
S5 Dataset: Raw data of intracellular oxygen reactive species measurement.
Experiment 1						Experiment 2						Experiment 3
Fluorescence Intensity						Fluorescence Intensity						Fluorescence Intensity
Cells	Sample groups	Replicate 1	Replicate 2	Average		Cells	Sample groups	Replicate 1	Replicate 2	Average		Cells	Sample groups	Replicate 1	Replicate 2	Average
SAS	Control	9.703	9.06	9.3815		SAS	Control	23.64	26.16	24.9		SAS	Control	17.85	18.4	18.125
	Cisplatin	3.383	3.528	3.4555			Cisplatin	15.93	16.67	16.3			Cisplatin	9.457	9.808	9.6325
	Blank	0.3349	0.2959	0.3154			Blank	0.4343	0.3741	0.4042			Blank	0.3262	0.4082	0.3672
	Control	18.14	18.41	18.275			Control	23.64	26.16	24.9			Control	17.85	18.4	18.125
	H2O2	19.95	21.27	20.61			H2O2	26.38	28.11	27.245			H2O2	18.31	18.27	18.29
	Blank	0.4568	0.4005	0.42865			Blank	0.4343	0.3741	0.4042			Blank	0.4085	0.358	0.38325
Cisplatin-resistant SAS	Control	21.7	22.79	22.245		Cisplatin-resistant SAS	Control	30.81	29.09	29.95		Cisplatin-resistant SAS	Control	30.48	31.24	30.86
	Cisplatin	17.58	18.28	17.93			Cisplatin	25.67	29.06	27.365			Cisplatin	22.1	22.41	22.255
	Blank	0.4568	0.4005	0.42865			Blank	0.4343	0.3741	0.4042			Blank	0.354	0.3251	0.33955
	Control	21.7	22.79	22.245			Control	30.81	29.09	29.95			Control	31.14	30.63	30.885
	H2O2	24.24	25.22	24.73			H2O2	27.11	27.92	27.515			H2O2	26.33	26.71	26.52
	Blank	0.4568	0.4005	0.42865			Blank	0.4343	0.3741	0.4042			Blank	0.4085	0.358	0.38325
H103	Control	37.53	38.32	37.925		H103	Control	35.5	34.04	34.77		H103	Control	22.42	23.11	22.765
	Cisplatin	25.55	25.72	25.635			Cisplatin	18.22	18.44	18.33			Cisplatin	13.59	13.47	13.53
	Blank	0.3015	0.3151	0.3083			Blank	0.4343	0.3741	0.4042			Blank	0.3262	0.4082	0.3672
	Control	27.63	29.11	28.37			Control	35.5	34.04	34.77			Control	22.42	23.11	22.765
	H2O2	34.27	35.54	34.905			H2O2	30.15	31.51	30.83			H2O2	21.45	21.8	21.625
	Blank	0.4568	0.4005	0.42865			Blank	0.4343	0.3741	0.4042			Blank	0.3262	0.4082	0.3672
Cisplatin-resistant H103	Control	13.55	13.27	13.41		Cisplatin-resistant H103	Control	19.58	19.14	19.36		Cisplatin-resistant H103	Control	12.57	12.84	12.705
	Cisplatin	6.605	6.679	6.642			Cisplatin	9.613	9.896	9.7545			Cisplatin	7.35	6.986	7.168
	Blank	0.4179	0.4122	0.41505			Blank	0.4273	0.3691	0.3982			Blank	0.3606	0.3347	0.34765
	Control	13.55	13.27	13.41			Control	15.27	15.3	15.285			Control	12.57	12.84	12.705
	H2O2	15.45	15.34	15.395			H2O2	16.49	16.69	16.59			H2O2	12.92	13.5	13.21
	Blank	0.4179	0.4122	0.41505			Blank	0.3712	0.3558	0.3635			Blank	0.3606	0.3347	0.34765
MTS absorbance value						MTS absorbance value						MTS absorbance value
Cells	Sample groups	Replicate 1	Replicate 2	Average		Cells	Sample groups	Replicate 1	Replicate 2	Average		Cells	Sample groups	Replicate 1	Replicate 2	Average
SAS	Control	1.8942	1.9356	1.9149		SAS	Control	2.4378	2.4053	2.42155		SAS	Control	2.4521	2.4333	2.4427
	Cisplatin	0.341	0.3478	0.3444			Cisplatin	0.9329	0.9381	0.9355			Cisplatin	0.6545	0.6895	0.672
	Blank	0.1347	0.1363	0.1355			Blank	0.1549	0.1594	0.15715			Blank	0.1421	0.1426	0.14235
	Control	2.1594	2.1657	2.16255			Control	2.4378	2.4053	2.42155			Control	2.4521	2.4333	2.4427
	H2O2	2.0952	2.0859	2.09055			H2O2	2.2297	2.1857	2.2077			H2O2	2.4099	2.3732	2.39155
	Blank	0.1582	0.1627	0.16045			Blank	0.1549	0.1594	0.15715			Blank	0.1421	0.1426	0.14235
Cisplatin-resistant SAS	Control	1.9314	1.9282	1.9298		Cisplatin-resistant SAS	Control	2.0268	1.9659	1.99635		Cisplatin-resistant SAS	Control	2.2171	2.29	2.25355
	Cisplatin	1.0599	1.0709	1.0654			Cisplatin	1.2999	1.29	1.29495			Cisplatin	1.4603	1.4821	1.4712
	Blank	0.1582	0.1627	0.16045			Blank	0.1549	0.1594	0.15715			Blank	0.1432	0.1431	0.14315
	Control	1.9314	1.9282	1.9298			Control	2.0268	1.9659	1.99635			Control	2.2595	2.3378	2.29865
	H2O2	1.4211	1.4299	1.4255			H2O2	1.5381	1.5266	1.53235			H2O2	1.6145	1.5865	1.6005
	Blank	0.1582	0.1627	0.16045			Blank	0.1549	0.1594	0.15715			Blank	0.1432	0.1431	0.14315
H103	Control	2.0152	2.096	2.0556		H103	Control	2.1461	2.0922	2.11915		H103	Control	2.2373	2.1308	2.18405
	Cisplatin	0.8814	0.859	0.8702			Cisplatin	0.6785	0.7014	0.68995			Cisplatin	0.8804	0.7838	0.8321
	Blank	0.1519	0.1513	0.1516			Blank	0.1549	0.1594	0.15715			Blank	0.1421	0.1426	0.14235
	Control	1.8695	1.9174	1.89345			Control	2.1461	2.0922	2.11915			Control	2.2373	2.1308	2.18405
	H2O2	1.9743	1.9742	1.97425			H2O2	2.1306	2.0788	2.1047			H2O2	2.1541	2.0674	2.11075
	Blank	0.1582	0.1627	0.16045			Blank	0.1549	0.1594	0.15715			Blank	0.1421	0.1426	0.14235
Cisplatin-resistant H103	Control	1.5834	1.5524	1.5679		Cisplatin-resistant H103	Control	1.7085	1.7193	1.7139		Cisplatin-resistant H103	Control	1.5875	1.7194	1.65345
	Cisplatin	0.6793	0.692	0.68565			Cisplatin	0.703	0.7098	0.7064			Cisplatin	0.7093	0.7287	0.719
	Blank	0.1462	0.145	0.1456			Blank	0.1446	0.1438	0.1442			Blank	0.1441	0.1446	0.14435
	Control	1.5834	1.5524	1.5679			Control	1.6233	1.6271	1.6252			Control	1.5875	1.7194	1.65345
	H2O2	1.5935	1.5105	1.552			H2O2	1.455	1.4533	1.45415			H2O2	1.4255	1.4566	1.44105
	Blank	0.1462	0.145	0.1456			Blank	0.144	0.1459	0.14495			Blank	0.1441	0.1446	0.14435
